# Supplementary material for: CD46 Gene Editing Confers Ex Vivo BVDV Resistance in Fibroblasts from Cloned Angus Calves
Source: Viruses. 2025 May 29;17(6):775. doi: 10.3390/v17060775 (PMC12197525; doi:10.3390/v17060775)
Supplement: Supplementary file 1 [file viruses-17-00775-s001.zip]

Archive with 1 entries (1 files):
- viruses-3649422-supplementary.pdf
